# Supplementary material for: Transcription factor expression levels and environmental signals constrain transcription factor innovation
Source: Microbiology (Reading). 2023 Aug 16;169(8):001378. doi: 10.1099/mic.0.001378 (PMC10482368; doi:10.1099/mic.0.001378)
Supplement: Supplementary material 3 [file mic-169-1378-s003.xlsx]

## Sheet: Sheet1
sample	locus_tag	strand	position_start	position_end	aa_position	Pfam Signature accession	Pfam Signature description	Pfam Start location	Pfam Stop location
dctD_3	PFLU0286	-	310951	310951	89	PF00072	Response regulator receiver domain	9	118
dctD_7	PFLU0287	-	311040	311040	59	PF00072	Response regulator receiver domain	9	118
dctD_8	PFLU0288	-	310894	310894	108	PF00072	Response regulator receiver domain	9	118
1132_5	PFLU1132	+	1265931	1265931	100	PF00072	Response regulator receiver domain	5	111
